# Supplementary material for: Breastfeeding among women employed in Mexico’s informal sector: strategies to overcome key barriers
Source: Int J Equity Health. 2024 Jul 23;23:144. doi: 10.1186/s12939-024-02147-x (PMC11264414; doi:10.1186/s12939-024-02147-x)
Supplement: Supplementary file 3 — Supplementary Material 3 [file 12939_2024_2147_MOESM3_ESM.xlsx]

## Sheet: Codes
Codebook
Deductive code (pre-determined codes)	Inductive code (emergent codes)
CATEGORY	SUBCATEGORY	SUBCATEGORY 2	DEFINITION	EXAMPLE	ID
Women's characteristics	Age		Average age of women working in the informal sector in Mexico, according to information provided by interviewees.	De acuerdo con algunas investigaciones, pues existen ciertas particularidades asociadas con el empleo informal. ¿No? Entre ellas está. ¿Es más común ser mujer, ser joven o ser adulto mayor, estar separado del cónyuge, contar con una baja o nula formación académica, ubicarse en zonas rurales, trabajar en el sector agrícola, laborar en una microempresa, contar con un empleo de tiempo parcial o temp…	06G
	Caregiving responsabilities		Family member care responsibilities of women working in the informal sector in Mexico, according to the information provided by interviewees	Por supuesto que también el nivel socio cultural es importante, pero repito, desde esta perspectiva, lo que he observado es que justo la falta de de condiciones estructurales dignas para poder acompañar una maternidad consciente hacen que las mujeres no pongan su vista en la formalidad y más bien decidan trabajar desde la informalidad con la intención de poder dedicarle más tiempo a la estancia c…	03C
	Education level		Level of education of women working in the informal sector in Mexico, according to information provided by interviewees.	Yo creo que mucho debe ser comercio, no es de venta, de diferentes tipos puede ser desde alimentos hasta de productos, servicios también se ofertan. Es que yo creo que es muy heterogéneo, el sector informal es muy heterogéneo. Puede haber un sector de mujeres que tengan menor nivel educativo, menor nivel socioeconómico, que se dediquen a ciertas actividades en el sector informal, pero debe haber …	02A
	Household care		Household care and housekeeping responsibilities of women working in the informal sector in Mexico, according to information provided by interviewees. Distinct from caregiving responsibilities.	El primero es que hay una distribución completamente desigual de las responsabilidades de cuidado. Las mujeres tenemos una sobrecarga de responsabilidades domésticas y del cuidado de las personas que habitan en nuestro hogar y de nuestras redes familiares y de apoyo, en comparación con los hombres. Eso es estructural y el problema es que eso se refleja en las instituciones formales, en la legisla…	05C
	Immigrants and migrants		Participation of immigrant or migrant women in the informal sector in Mexico, according to information provided by interviewees. Includes both Mexican women who migrate within Mexico and across borders, and women who have immigrated from outside of Mexico.	Pues creo que las mujeres que trabajan en el sector informal tienen diversas situaciones, no la primera. Probablemente han estado en situaciones de movilidad humana, creo. Muchas de ellas, sobre todo aquí en Ciudad de México, pues vienen de de este del interior de la República. ¿Entonces muchas de ellas que por ejemplo, que viven en localidades de alta y muy alta marginación, pues vienen a buscar…	04G
	Locality		Location (rural or urban) where women working in the informal sector in Mexico frequently live, according to information provided by interviewees.	"...Bueno, yo considero que las personas, o sea desde mi punto de vista son personas de talvez de clase media baja, sobre todo que trabajan en zonas tal vez más urbano marginales, rurales, indígenas, pues sí, de bajos ingresos se podría decir, pero no exclusivamente..."	04C
	Marital status		Marital status of women working in the informal sector in Mexico, according to information provided by interviewees.	Tienen que buscar la opción de tener más ingresos y también en el sector formal hay ciertas desventajas para las mujeres en cuanto a horarios, en cuanto a los requisitos que les piden. La vida personal y la vida profesional no la pueden conciliar. ¿Y si son madres responsables de familia, madre o jefas de familia, pues no pueden tomar un trabajo formal porque es de 9 a 5 si les va bien o de 9 a 7…	03G
	Socioecomic level		Socioeconomic level of women working in the informal sector in Mexico, according to information provided by interviewees.	"...¿sabemos que también hay mujeres que no necesariamente son de clase, que son tal vez de clase media alta, pero deciden pues no necesariamente recibir estas prestaciones que les da el IMSS y pues deciden trabajar por su lado, no?..."	04C
	Indigenous communities		Participation of indigenous women in the informal sector in Mexico, according to information provided by interviewees.	Es un trabajo con remuneración no estable, seguramente menor al mínimo en este sentido y que no tienes ninguno de los sistemas de apoyo, ni médico, ni bonificaciones estipuladas por la Ley General del Trabajo. De igual manera no puedes hacer antigüedad de ninguna manera porque no estás dentro del sistema establecido. Es un trabajo que se mantiene al día, normalmente por el comercio o a veces igua…	02C
Job characteristics	Employee benefits		Employee benefits (health insurance, child care, maternity leave, a retirement plan, life insurance, etc) provided (or not) in the informal sector jobs occupied by women in Mexico, according to information provided by interviewees.	Entonces estas mujeres también hay muchos casos que te dicen, bueno te dicen ellas, me alivié, este me alivié y a los dos días ya estaba trabajando, o sea en el barrido de las calles y recolección domiciliaria de residuos y me llevaba a mi hija o a mi hijo en una cajita que llevaba en los carritos. Entonces, Y bueno, y básicamente esos niños y niñas crecen y crecen porque ellas no pueden dejar de…	06C
	Pay (how much and frequency)		Payment modality and amount granted in the jobs where women in the informal sector in Mexico are employed, according to information provided by interviewees.	"...¿Pues no tienen tampoco un salario asegurado al final del mes, no? O este puede, puede variar, puede ser bueno, puede ser malo..."	04C
	Precarious work		Precarious work (considered those with occasional, temporary and indirect contracts) in which women perform in the informal sector in Mexico, according to information provided by interviewees.	En México la informalidad para mí tiene encubre una altísima situación de precariedad de los trabajadores. En realidad es trabajo precario, más que trabajo informal. ¿Qué quiere decir con eso? Que pareciera que cuando decimos informal y Julia es experta. Y quizás esté de acuerdo conmigo, pareciera que lo único que falta es el contrato. Cuando en realidad lo que está pasando en la informalidad es …	01G
	Schedule flexibility		Whether there is schedule flexibility in informal sector jobs in which women regularly perform in Mexico, according to information provided by interviewees.	O sea, otra cosa que decimos que no necesariamente tener un trabajo formal es trabajo decente, no hay trabajos formales también precarizados, entonces que es normalmente en los que ellas se insertan. Entonces como que dicen no, aquí para empezar [en el trabajo informal] tengo más tiempo de poder ir y venir y atender a mis hijos o no venir y en un trabajo [formal], como que siempre dicen en una fá…	06C
	Type of work and location		Types of work (commerce, cleaning, etc.) and location (urban or rural) occupied by women in the informal sector of Mexico, according to information provided by interviewees.	Claro. Bueno, depende, además de la definición de informalidad que tengamos, porque según yo, la ENOE usa una matriz que incorpora dos visiones de informalidad. Entonces contabiliza dos tipos de informalidad, los entes económicos autónomos que son informales, como pueden ser las personas auto-empleadas pero que no tienen una necesidad como real de protección porque generan suficiente ingreso para…	01A
Barriers to BF			Main barriers to breastfeeding faced by women working in the informal sector in Mexico, according to information provided by interviewees.	"... Otra barrera que encuentro es el personal de salud que contribuye a darle mala información a las mujeres sobre cómo es la mejor forma de alimentar a tus bebés. Y con esto hablo de los médicos y médicas no quiero decir pagados, pero un poco sí influidos por la industria alimentaria para modificar sus recomendaciones con las mujeres..."	01A
Facilitators to BF			Main facilitators for initiating and/or continuing breastfeeding among women working in the informal sector in Mexico, according to information provided by the interviewees.	La estrategia de "Entornos laborales seguros y saludables", al llegar con el empresario y decirle que el hecho de que implementa esta estrategia en su centro de trabajo va a fortalecer pensando en la lactancia materna, una retención de talento, una disminución en el ausentismo y en el presentismo por parte de las trabajadoras, de las mujeres trabajadoras, incluso en esta modalidad de trabajo info…	02G
Barries to formalization			Main barriers to reducing labor informality among working women in Mexico, according to information provided by interviewees.	Yo creo que inicialmente el rol de género, las mujeres, sobre todo hablando de las comunidades vulnerables, tienen menos tiempo disponible para dedicarse a actividadess económicas. En México una mujer puede dedicar hasta 40 horas a la semana a actividades no remuneradas dentro del hogar. En tareas domésticas, cuidado de menores, personas enfermas, adultos mayores. Y esto equivale, pues, casi a un…	06G
Policy level			Policy factors influencing breastfeeding practices among women working in the informal sector in Mexico, according to information provided by interviewees.	"... es como con en el sistema de cuidados si lo metes ya en un artículo constitucional que tiene que promover. ¿O sea, nosotros como tomadores de decisiones de política pública, todo lo que esté escrito en la Constitución es lo que se hace, no? Entonces, cuando tú metes algo importante, obviamente tú ya tienes el marco normativo para presupuesto para poder hacer este tipo de cosas. ¿Si solamente…	04G
	Legal equivalence between formal and informal		Legal framework for workers' rights in Mexico, which makes no distinction between the formal and informal sectors, according to information provided by interviewees.	Creo que si hablamos de todo lo de todo lo relevante, solamente quisiera como volver a mencionar el tema de que desde la Ley no se hace esta distinción de a quien le aplique, que si al sector formal e informal le aplican unas cosas o no. Existe el sector informal y es un sector importante porque es un porcentaje importante del empleo. ¿Pero eso no significa que no les aplique la Ley Federal del t…	03G
	Right to BF		Legal framework on the right to breastfeeding among women working in the informal sector in Mexico, according to information provided by interviewees.	"...Porque no solamente hay, aquí hay dos derechos, el derecho a la madre amamantar y el derecho de la criatura a ser amamantado. Entonces también hay como como una tensión entre esos dos derechos que están en colisión, pero no por culpa de la madre, sino por culpa del espacio. Yo creo que las grandes campañas de alimentación, de incorporación de las mujeres al mercado laboral de alguna manera af…	01G
Community level			Community factors influencing breastfeeding practices among women working in the informal sector in Mexico, according to information provided by interviewees.	"... Creo que la desinformación es una barrera transversal, porque cuando quien legisla no tiene información, quien hace presupuestos no tiene información. Quien hace políticas públicas no tiene información. Quien te topa en la línea del metro no tiene información. Tu derecho a la lactancia se va a ver pisoteado al por mayor. Entonces, esta desinformación de la comunidad desde una visión ecológic…	03C
Organizational level	Workplace		Interventions, policies, and programs that do/do not support breastfeeding in the workplace, as reported by interviewees, according to information provided by interviewees.	"... El tema de la lactancia, pues no tienen espacios tampoco en donde llevar a cabo la lactancia, si ni siquiera hay una infraestructura para las trabajadoras en espacio públicos para servicios básicos como ir al baño, pues mucho menos para la lactancia. No sé si, francamente, no sé qué es lo que hagan cuando tienen que lactar. No sé si se meten a un baño público que ves que en las casas de alre…	06C
	Daycare		Interventions, policies, and programs that do/do not support breastfeeding in the daycare, according to information provided by interviewees.	"...Entonces también hemos desarrollado cursos masivos en línea, materiales que todavía vamos a lanzar en los próximos meses para los centros de atención infantil o guarderías. Es un trabajo que estamos haciendo en colaboración con la Secretaría de Educación Pública y con el Instituto Mexicano del Seguro Social, justamente para que ahí también se protejan estas prácticas, porque hemos visto que t…	04C
	Research institutions		Breastfeeding support interventions by research institutions, according to information provided by interviewees.	"...Ok. Sé que universidades como la Iberoamericana, el Instituto Nacional de Salud Pública y algunas instituciones de la sociedad civil como como ACCLAM, como la Liga de la Leche, pero sobre todo las dos primeras instituciones académicas son quienes han hecho estudios de costeo y quienes se que han aportado más a la necesidad de asegurar, pues, también una licencia de maternidad o de la protecci…	04C
	Hospital		Interventions, policies, and programs that do/do not support breastfeeding in the hospital, according to information provided by interviewees.	"...Y bueno, también el hecho de que no se monitorea en el incumplimiento de estas prácticas, no solo del Código no, sino también el abuso de cesáreas, maniobras, procedimientos, el contacto inmediato, el alojamiento conjunto. Mientras esto no se monitoree y que tampoco hayan como consecuencias, me refiero a sanciones para aquellos que incumplan lo que está en las regulaciones de las normas, pues…	04C
Interpersonal level			Interpersonal factors influencing breastfeeding practices among women working in the informal sector in Mexico, according to information provided by interviewees.	"... ¿Y bueno, y básicamente, pues esto que les estoy contando, pues lo sufren mucho más las mujeres que los hombres, no? Porque sí han habido casos de hombres, pero son menos. O sea, casi todas las mujeres que están ahí [en el sector informal] están solas. No hay una red de apoyo en donde dejar a sus hijos. Y aparte de eso. Este ellas mismas dicen pues es que es mucho más inseguro dejarlo solo e…	06C
Individual level			Individual factors influencing breastfeeding practices among women working in the informal sector in Mexico, according to information provided by interviewees.	"...Creo que lo que vemos, pues no es una condición laboral, es una condición de habilidad para amamantar..."	05G
Policy, programs, solutions	Coordination		Coordination of different governmental, academic, civil society and international institutions/organizations to promote, protect and support breastfeeding among women working in the informal sector in Mexico, according to information provided by interviewees.	"... Sí, de hecho estuvimos muchas organizaciones [en el diseño del PROYECTO de Norma Oficial Mexicana PROY-NOM-050-SSA2-2018], o sea como de lactancia estuvo ACCLAM y la Liga de la Leche en aquel entonces. Y también estuvieron muchos organismos académicos e institucionales, estuvo la Marina, estuvo el Ejército, estuvo el Seguro Social, el Instituto Nacional de Pediatría, estuvo el Politécnico, e…	02C
	Current policies and interventions		Interventions, policies, and programs that do/do not support breastfeeding among women working in the informal sector in Mexico, according to information provided by interviewees.	"... Sí. Ninguna. O sea, yo no conozco ninguna en México que directamente trate con el sector informal. ¿A ver, podemos jalarle la liga, no? A algunos programas de la Administración pública federal. Bueno, aquí sí, yo también te diría. Depende de qué nivel de gobierno estás hablando. ¿No? Porque hay políticas federales que aplican a todo y políticas estatales que aplican solamente a los estados. …	01A
	Maternity cash transfer		Feasibility of paid maternity leave, through a cash transfer program, for women working in the informal sector in Mexico, according to information provided by interviewees.	"...Pues pienso que sí. ¿Y habría que pensar, o sea, hacer un costeo adecuado, no? ¿Para que no se piense que con una transferencia pequeña se va a resolver el problema, no? O sea, hoy por hoy el salario, el salario mínimo en México excede los los 6,000 pesos. Entonces yo pienso que una iniciativa de esa naturaleza tendría que por lo menos irse por encima del salario mínimo y de la cantidad que s…	05C
		Conditional vs unconditional	Perception of maternity cash transfer being conditional or unconditional, according to information provided by interviewees.	"... ¿Claro, o sea, el dar el recurso no te garantiza en ningún momento que realmente se va a ejercer más la lactancia, no? O sea, difícilmente. Bueno, desde mi perspectiva creo que no, quizá ese mecanismo quizá no sea, quizá no sea el adecuado, No, porque al final del día cada mujer decide si primero, si da lactancia y cuánto tiempo. Y tu no la puedes condicionar con determinado recurso, decirle…	05G
	Potential policies and interventions		Potential policies or programs that could promote, protect and/or support LM among women working in the informal sector in Mexico, according to information provided by interviewees. Note: use this code along with the "maternity cash transfer" code when mentions of maternity cash transfers are initiated by the interviewee; use only the "maternity cash transfer" code when interviewee is responding …	"...Yo creo que el sistema de Nacional de Cuidados es una respuesta a corto, mediano y largo plazo. Es decir, una respuesta institucional y una respuesta estructurada porque nosotros también pensamos que, el ojetivo como estado es sacar a las mujeres de la informalidad y llevarlas hacia un modelo de formalidad. Y para eso necesitan tener tiempo, porque las mujeres en este momento en todo el mundo…	01G
